# Supplementary material for: Community-Based Mental Health Promotion and Public Policy Integration: A Scoping Review (1990–2024)
Source: Healthcare (Basel). 2026 Jul 1;14(13):1931. doi: 10.3390/healthcare14131931 (PMC13362382; doi:10.3390/healthcare14131931)
Supplement: Supplementary file 1 [file healthcare-14-01931-s001.zip]

Archive with 2 entries (2 files):
- Supplementary Material File S1 Researchers  Result.pdf
- Supplementary Material File S2 Search Strategy and Reproducibility.pdf
